# Supplementary material for: Review no. 2: a beginner’s guide for calculating eGFR slope using linear mixed-effects model in R—step-by-step methods and code examples
Source: Clin Exp Nephrol. 2026 Feb 26;30(4):545–58. doi: 10.1007/s10157-026-02835-8 (PMC13009037; doi:10.1007/s10157-026-02835-8)
Supplement: Supplementary file 1 — Supplementary file1 (CSV 14 KB) [file 10157_2026_2835_MOESM1_ESM.csv]

subject_id	group	time	egfr	base_egfr
1	B	0	77.6	77.6
1	B	1	63.98	77.6
1	B	2	70.99	77.6
1	B	3	64.86	77.6
2	B	0	85.56	85.56
2	B	1	74.69	85.56
2	B	2	66.12	85.56
2	B	3	73.99	85.56
3	B	0	76.07	76.07
3	B	1	71.75	76.07
3	B	2	63.56	76.07
3	B	3	62.32	76.07
4	B	0	77.41	77.41
4	B	1	78.48	77.41
4	B	3	61.6	77.41
5	A	0	65.32	65.32
5	A	2	79.76	65.32
5	A	3	82.98	65.32
6	B	0	81.8	81.8
6	B	1	71.45	81.8
6	B	2	75.13	81.8
7	A	0	76.69	76.69
7	A	1	74.97	76.69
7	A	2	77.4	76.69
7	A	3	80.02	76.69
8	A	0	73.76	73.76
8	A	3	69.92	73.76
9	A	0	71.7	71.7
9	A	2	73.81	71.7
9	A	3	65.63	71.7
10	B	0	74.11	74.11
10	B	1	73.75	74.11
10	B	2	65.4	74.11
10	B	3	66.12	74.11
11	B	0	78.17	78.17
11	B	1	77.83	78.17
11	B	3	62.83	78.17
12	B	0	75.75	75.75
12	B	2	62.2	75.75
13	B	0	82.7	82.7
13	B	1	80.74	82.7
13	B	2	68.47	82.7
13	B	3	68.16	82.7
14	A	0	65.09	65.09
14	A	1	65.82	65.09
14	A	2	68.78	65.09
14	A	3	70.81	65.09
15	B	0	70.78	70.78
15	B	1	57.85	70.78
15	B	2	75.05	70.78
15	B	3	70.92	70.78
16	B	0	67.01	67.01
16	B	1	61.61	67.01
16	B	2	60.42	67.01
16	B	3	58.41	67.01
17	B	0	84.35	84.35
17	B	1	85.66	84.35
17	B	3	74.3	84.35
18	A	0	81.57	81.57
18	A	1	67.47	81.57
18	A	2	68.14	81.57
18	A	3	57.77	81.57
19	B	0	73.07	73.07
19	B	1	65.7	73.07
19	B	3	60.01	73.07
20	B	0	77.22	77.22
20	B	1	62.24	77.22
20	B	2	68.05	77.22
20	B	3	63.06	77.22
21	B	0	71.53	71.53
21	B	1	74.92	71.53
21	B	2	71.7	71.53
21	B	3	66.27	71.53
22	B	0	82.28	82.28
22	B	1	73.39	82.28
22	B	2	63.12	82.28
22	B	3	76.69	82.28
23	B	0	63.5	63.5
23	B	1	59.79	63.5
23	B	2	59.49	63.5
23	B	3	59.84	63.5
24	B	0	72.99	72.99
24	B	1	74.54	72.99
25	B	0	64.36	64.36
25	B	1	67.09	64.36
25	B	2	54.54	64.36
25	B	3	50.92	64.36
26	B	0	76.47	76.47
26	B	2	61.61	76.47
27	A	0	78.27	78.27
27	A	1	75.77	78.27
27	A	2	79.85	78.27
28	B	0	77.16	77.16
28	B	1	86.32	77.16
28	B	2	75.41	77.16
28	B	3	78.27	77.16
29	B	0	81.03	81.03
29	B	1	75.31	81.03
29	B	2	63.17	81.03
30	B	0	81.03	81.03
30	B	1	72.11	81.03
30	B	2	64.85	81.03
30	B	3	63.05	81.03
31	A	0	74.73	74.73
31	A	1	70.57	74.73
31	A	2	62.2	74.73
32	B	0	76.39	76.39
32	B	1	78.85	76.39
32	B	2	61.25	76.39
32	B	3	60.08	76.39
33	A	0	85.54	85.54
33	A	1	77.92	85.54
33	A	2	87.48	85.54
33	A	3	85.74	85.54
34	A	0	63.67	63.67
34	A	1	71.78	63.67
34	A	2	60.95	63.67
35	A	0	82.98	82.98
35	A	1	82.61	82.98
35	A	2	82.25	82.98
35	A	3	88.5	82.98
36	B	0	78.63	78.63
36	B	1	71.17	78.63
36	B	2	73.72	78.63
36	B	3	68.75	78.63
37	A	0	76.45	76.45
37	A	1	70.25	76.45
37	A	2	74.73	76.45
37	A	3	75.44	76.45
38	B	0	81.88	81.88
38	B	1	81.49	81.88
38	B	2	72.7	81.88
38	B	3	68.78	81.88
39	B	0	69.57	69.57
39	B	3	62.35	69.57
40	A	0	82.87	82.87
40	A	1	76.84	82.87
40	A	3	80.5	82.87
41	B	0	70.8	70.8
41	B	1	76.18	70.8
41	B	2	68.38	70.8
42	A	0	59.21	59.21
42	A	1	62.47	59.21
42	A	2	58.65	59.21
42	A	3	57.55	59.21
43	B	0	79.91	79.91
43	B	1	61.42	79.91
43	B	3	62.15	79.91
44	B	0	71.47	71.47
44	B	1	68.45	71.47
44	B	2	65.65	71.47
44	B	3	64.58	71.47
45	B	0	71.01	71.01
45	B	1	73.37	71.01
45	B	2	64.63	71.01
45	B	3	52.17	71.01
46	A	0	72.26	72.26
46	A	1	61.54	72.26
46	A	2	73.45	72.26
47	A	0	61.16	61.16
47	A	1	62.95	61.16
47	A	2	68.05	61.16
47	A	3	55.37	61.16
48	A	0	74.63	74.63
48	A	1	69.31	74.63
48	A	2	75.33	74.63
48	A	3	80.88	74.63
49	A	0	75.44	75.44
49	A	1	79.36	75.44
49	A	2	71.82	75.44
49	A	3	67.11	75.44
50	B	0	84.74	84.74
50	B	1	69.1	84.74
50	B	2	72.37	84.74
51	B	0	78.62	78.62
51	B	2	74.73	78.62
51	B	3	68.8	78.62
52	B	0	72.14	72.14
52	B	1	68.29	72.14
52	B	2	69.1	72.14
53	B	0	69.89	69.89
53	B	1	58.51	69.89
53	B	2	70.5	69.89
53	B	3	66.73	69.89
54	B	0	77.79	77.79
54	B	1	77.41	77.79
54	B	2	71.8	77.79
55	A	0	61.18	61.18
55	A	1	74.37	61.18
55	A	3	84.48	61.18
56	B	0	57.96	57.96
56	B	1	61.41	57.96
56	B	2	65.31	57.96
56	B	3	58.23	57.96
57	A	0	76.45	76.45
57	A	1	70.25	76.45
57	A	3	67.04	76.45
58	A	0	80.5	80.5
58	A	1	77.88	80.5
58	A	2	85.92	80.5
58	A	3	85.54	80.5
59	B	0	85.41	85.41
59	B	1	74.73	85.41
59	B	2	72.43	85.41
59	B	3	69.36	85.41
60	A	0	84.35	84.35
60	A	1	72.37	84.35
60	A	2	72.04	84.35
60	A	3	70.5	84.35
61	B	0	83.1	83.1
61	B	2	83.89	83.1
61	B	3	63.42	83.1
62	B	0	69.28	69.28
62	B	1	71.27	69.28
62	B	3	62.17	69.28
63	A	0	77.35	77.35
64	B	0	82.37	82.37
64	B	1	73.58	82.37
64	B	2	66.37	82.37
64	B	3	69.28	82.37
65	A	0	67.97	67.97
65	A	1	65.51	67.97
65	A	2	70.81	67.97
65	A	3	65.97	67.97
66	A	0	75.31	75.31
66	A	2	63.21	75.31
66	A	3	72.99	75.31
67	B	0	65.63	65.63
67	B	1	71.22	65.63
67	B	2	62.06	65.63
67	B	3	58.43	65.63
68	A	0	77.06	77.06
68	A	1	79.67	77.06
68	A	2	85.9	77.06
69	A	0	75.42	75.42
69	A	1	80.73	75.42
69	A	2	76.03	75.42
70	B	0	61.08	61.08
70	B	1	60.72	61.08
70	B	3	50.81	61.08
71	B	0	74.73	74.73
71	B	2	53.35	74.73
71	B	3	60.43	74.73
72	A	0	73.95	73.95
72	A	1	74.54	73.95
72	A	2	78.29	73.95
72	A	3	61.54	73.95
73	A	0	74.48	74.48
74	A	0	78.51	78.51
74	A	2	82.49	78.51
74	A	3	82.14	78.51
75	B	0	73.81	73.81
75	B	1	62.64	73.81
75	B	2	56.52	73.81
75	B	3	54.01	73.81
76	B	0	73.76	73.76
76	B	1	68.92	73.76
76	B	2	72.99	73.76
76	B	3	79.78	73.76
77	B	0	79.96	79.96
77	B	1	82.7	79.96
77	B	2	69.94	79.96
77	B	3	72.04	79.96
78	A	0	62.95	62.95
78	A	2	61.64	62.95
78	A	3	60	62.95
79	B	0	70.92	70.92
79	B	3	62.53	70.92
80	A	0	75.31	75.31
80	A	3	68.16	75.31
81	A	0	82.87	82.87
81	A	1	94.84	82.87
81	A	2	85.81	82.87
81	A	3	95.52	82.87
82	B	0	82.32	82.32
82	B	1	80.38	82.32
82	B	2	74.3	82.32
82	B	3	71.41	82.32
83	A	0	64.7	64.7
83	A	2	67.19	64.7
83	A	3	69.1	64.7
84	B	0	69.99	69.99
84	B	1	71.49	69.99
85	A	0	81.59	81.59
85	A	1	69.01	81.59
85	A	2	63.36	81.59
86	B	0	56.85	56.85
86	B	1	61.07	56.85
86	B	2	54.06	56.85
86	B	3	53.28	56.85
87	A	0	68.17	68.17
87	A	1	60.06	68.17
87	A	2	65.4	68.17
87	A	3	55.48	68.17
88	B	0	82.25	82.25
88	B	1	65.13	82.25
88	B	2	70.86	82.25
88	B	3	70.56	82.25
89	B	0	64.14	64.14
89	B	1	76.5	64.14
89	B	3	64.07	64.14
90	A	0	76.45	76.45
90	A	1	73.07	76.45
90	A	3	74.41	76.45
91	A	0	75.67	75.67
91	A	1	78.11	75.67
91	A	2	69.94	75.67
91	A	3	65.22	75.67
92	A	0	88.16	88.16
93	A	0	69.33	69.33
93	A	1	86.73	69.33
93	A	2	78.84	69.33
94	B	0	71.98	71.98
94	B	1	69.28	71.98
94	B	2	56.78	71.98
95	A	0	65.65	65.65
95	A	1	67.88	65.65
95	A	2	65.11	65.65
95	A	3	55.86	65.65
96	B	0	70.09	70.09
96	B	2	63.12	70.09
96	B	3	65.82	70.09
97	B	0	80.84	80.84
97	B	1	73.58	80.84
97	B	2	55.82	80.84
97	B	3	65.02	80.84
98	A	0	85.15	85.15
98	A	3	80.73	85.15
99	B	0	78.25	78.25
99	B	2	66.29	78.25
99	B	3	69.36	78.25
100	B	0	85.56	85.56
100	B	1	83.48	85.56
100	B	2	90.1	85.56
100	B	3	84.35	85.56
101	B	0	57.95	57.95
101	B	1	68.38	57.95
101	B	2	61.25	57.95
101	B	3	69.43	57.95
102	A	0	69.21	69.21
102	A	1	74.86	69.21
102	A	2	71.98	69.21
102	A	3	68.17	69.21
103	A	0	73.39	73.39
103	A	1	71.8	73.39
103	A	2	73.99	73.39
103	A	3	66.57	73.39
104	A	0	74.92	74.92
104	A	1	69.06	74.92
104	A	2	67.07	74.92
104	A	3	69.23	74.92
105	A	0	83.08	83.08
105	A	1	63.46	83.08
105	A	2	68.46	83.08
106	B	0	68.72	68.72
106	B	1	65.95	68.72
106	B	2	66.42	68.72
106	B	3	62.35	68.72
107	A	0	62.93	62.93
107	A	1	65.69	62.93
107	A	3	61.18	62.93
108	B	0	62.46	62.46
108	B	3	67.51	62.46
109	A	0	72.43	72.43
109	A	1	69.36	72.43
109	A	2	77.92	72.43
109	A	3	75.44	72.43
110	A	0	73.9	73.9
110	A	1	90.02	73.9
110	A	2	86.05	73.9
110	A	3	71.51	73.9
111	A	0	83.48	83.48
111	A	1	64.09	83.48
111	A	3	67.66	83.48
112	B	0	74.97	74.97
112	B	2	72.99	74.97
113	B	0	53.47	53.47
113	B	1	64.72	53.47
113	B	3	60.53	53.47
114	B	0	78.25	78.25
114	B	1	86.32	78.25
114	B	2	82.12	78.25
114	B	3	84.24	78.25
115	B	0	71.7	71.7
115	B	2	73.81	71.7
115	B	3	68.9	71.7
116	A	0	80.43	80.43
116	A	1	62.46	80.43
116	A	2	75.42	80.43
116	A	3	71.27	80.43
117	B	0	80.84	80.84
117	B	1	71.14	80.84
117	B	2	53.67	80.84
118	A	0	77.05	77.05
118	A	1	72.7	77.05
118	A	2	73.65	77.05
119	B	0	89.07	89.07
119	B	1	73.58	89.07
119	B	2	64.36	89.07
119	B	3	75.42	89.07
120	A	0	69.28	69.28
120	A	1	66.76	69.28
120	A	2	63.42	69.28
120	A	3	65.09	69.28
121	A	0	80.73	80.73
121	A	1	74.69	80.73
121	A	2	74.33	80.73
122	B	0	73.04	73.04
122	B	1	71.45	73.04
122	B	2	65.37	73.04
122	B	3	62.07	73.04
123	B	0	68.22	68.22
123	B	1	59.2	68.22
123	B	2	58.28	68.22
123	B	3	49.07	68.22
124	A	0	77.05	77.05
124	A	1	75.31	77.05
124	A	2	57.29	77.05
124	A	3	64.2	77.05
125	B	0	76.03	76.03
125	B	1	71.8	76.03
125	B	2	70.26	76.03
126	A	0	72.44	72.44
126	A	1	79.08	72.44
126	A	2	69.06	72.44
126	A	3	78.29	72.44
127	B	0	64.1	64.1
127	B	1	45.9	64.1
127	B	3	43.96	64.1
128	B	0	68.45	68.45
128	B	1	70.86	68.45
128	B	2	71.51	68.45
128	B	3	69.36	68.45
129	B	0	72.7	72.7
129	B	1	74.97	72.7
130	B	0	72.14	72.14
130	B	1	58.65	72.14
130	B	2	64.79	72.14
130	B	3	57.29	72.14
131	A	0	77.22	77.22
131	A	1	72.85	77.22
131	A	2	76.47	77.22
131	A	3	74.08	77.22
132	A	0	74.45	74.45
132	A	2	84.27	74.45
132	A	3	82.63	74.45
133	B	0	78.7	78.7
133	B	1	71.16	78.7
133	B	2	80.34	78.7
133	B	3	66.19	78.7
134	A	0	68.82	68.82
134	A	1	70.14	68.82
134	A	2	68.92	68.82
134	A	3	69.41	68.82
135	A	0	80.38	80.38
135	A	1	72.99	80.38
135	A	3	75	80.38
136	B	0	80.87	80.87
136	B	2	68.8	80.87
136	B	3	70.36	80.87
137	B	0	101.15	101.15
137	B	1	95.69	101.15
137	B	2	87.98	101.15
137	B	3	79.08	101.15
138	B	0	67.35	67.35
138	B	1	69.31	67.35
138	B	2	67.87	67.35
138	B	3	67.57	67.35
139	B	0	75.05	75.05
139	B	1	73.39	75.05
139	B	2	79.96	75.05
139	B	3	71.46	75.05
140	B	0	70.9	70.9
140	B	1	66.43	70.9
140	B	2	66.07	70.9
140	B	3	58.23	70.9
141	A	0	82.16	82.16
141	A	1	72.28	82.16
141	A	2	69.58	82.16
141	A	3	66.02	82.16
142	B	0	77.55	77.55
142	B	1	63.46	77.55
142	B	2	64.57	77.55
142	B	3	65.72	77.55
143	A	0	80.02	80.02
143	A	1	81.12	80.02
143	A	2	72.49	80.02
143	A	3	76.03	80.02
144	B	0	62.76	62.76
144	B	1	65.31	62.76
144	B	2	72.44	62.76
144	B	3	66.15	62.76
145	B	0	72.37	72.37
145	B	1	65.22	72.37
145	B	2	64.93	72.37
145	B	3	60.78	72.37
146	A	0	74.35	74.35
146	A	1	75.25	74.35
146	A	2	69.98	74.35
146	A	3	63.39	74.35
147	B	0	71.17	71.17
147	B	1	66.51	71.17
147	B	2	65.41	71.17
148	B	0	67.35	67.35
148	B	1	69.31	67.35
148	B	2	69.01	67.35
149	A	0	73.73	73.73
149	A	1	74.39	73.73
150	B	0	80.84	80.84
150	B	1	67.77	80.84
150	B	2	63.39	80.84
150	B	3	58.67	80.84
151	B	0	73.75	73.75
151	B	1	66.44	73.75
151	B	2	66.12	73.75
151	B	3	59.21	73.75
152	B	0	64.7	64.7
152	B	1	69.75	64.7
152	B	2	64.09	64.7
153	A	0	79.22	79.22
153	A	2	65.97	79.22
153	A	3	60.78	79.22
154	A	0	71.34	71.34
154	A	1	70.1	71.34
154	A	3	72.15	71.34
155	A	0	84.9	84.9
155	A	2	82.49	84.9
155	A	3	82.14	84.9
156	A	0	62.14	62.14
156	A	2	78.85	62.14
156	A	3	70.59	62.14
157	B	0	62.65	62.65
157	B	1	67.04	62.65
157	B	2	61.39	62.65
157	B	3	53.13	62.65
158	B	0	85.38	85.38
158	B	2	79.78	85.38
158	B	3	78.29	85.38
159	B	0	81.03	81.03
159	B	1	71.53	81.03
159	B	2	71.16	81.03
160	A	0	70.43	70.43
160	A	1	61.84	70.43
160	A	2	68.61	70.43
161	A	0	63.06	63.06
161	A	1	73.73	63.06
161	A	2	67.11	63.06
161	A	3	66.8	63.06
162	A	0	74.97	74.97
162	A	1	81.95	74.97
162	A	2	83.21	74.97
163	A	0	69.57	69.57
163	A	1	76.84	69.57
163	A	2	69.77	69.57
163	A	3	65.32	69.57
164	B	0	85.66	85.66
164	B	1	80.38	85.66
164	B	3	82.85	85.66
165	B	0	77.88	77.88
165	B	1	67.94	77.88
165	B	2	70.25	77.88
165	B	3	74.73	77.88
166	B	0	83.68	83.68
166	B	1	68.9	83.68
166	B	2	79.36	83.68
166	B	3	70.89	83.68
167	B	0	73.39	73.39
167	B	1	69.42	73.39
167	B	2	72.7	73.39
167	B	3	76.34	73.39
168	B	0	88.67	88.67
168	B	1	79.96	88.67
168	B	2	78.11	88.67
168	B	3	74.97	88.67
169	A	0	78	78
169	A	2	74.17	78
169	A	3	77.9	78
170	B	0	76.57	76.57
170	B	1	71.14	76.57
170	B	2	59.8	76.57
170	B	3	58.67	76.57
171	B	0	73.45	73.45
171	B	1	65.32	73.45
171	B	2	68.25	73.45
172	A	0	53.47	53.47
172	A	2	60.12	53.47
172	A	3	55.5	53.47
173	A	0	75.31	75.31
173	A	1	73.65	75.31
173	A	2	69.62	75.31
173	A	3	62.93	75.31
174	A	0	67.07	67.07
174	A	1	61.54	67.07
174	A	2	78.62	67.07
174	A	3	67.73	67.07
175	A	0	61.28	61.28
175	A	1	52.59	61.28
175	A	2	59.8	61.28
175	A	3	57.85	61.28
176	B	0	71.47	71.47
176	B	1	87.1	71.47
176	B	2	75.84	71.47
176	B	3	60.18	71.47
177	B	0	76.77	76.77
177	B	1	73.75	76.77
177	B	2	68.61	76.77
177	B	3	65.09	76.77
178	A	0	71.16	71.16
178	A	1	70.8	71.16
178	A	2	60.49	71.16
178	A	3	60.2	71.16
179	B	0	70.1	70.1
179	B	1	69.77	70.1
179	B	2	67.73	70.1
179	B	3	65.8	70.1
180	A	0	75.8	75.8
180	A	2	76.11	75.8
180	A	3	80.13	75.8
181	A	0	86.11	86.11
181	A	1	77.25	86.11
181	A	2	84.06	86.11
181	A	3	82.44	86.11
182	A	0	73.45	73.45
182	A	1	66.1	73.45
182	A	2	70.89	73.45
182	A	3	66.29	73.45
183	A	0	77.4	77.4
183	A	1	83.21	77.4
183	A	2	84.53	77.4
183	A	3	85.9	77.4
184	A	0	57.85	57.85
184	A	1	64.7	57.85
184	A	2	72.14	57.85
185	B	0	81.68	81.68
185	B	1	76.8	81.68
185	B	2	78.63	81.68
185	B	3	65.99	81.68
186	B	0	72.84	72.84
186	B	1	68.94	72.84
186	B	2	67.51	72.84
186	B	3	54.02	72.84
187	A	0	80.88	80.88
187	A	1	74.08	80.88
187	A	2	86.32	80.88
187	A	3	85.92	80.88
188	B	0	78.96	78.96
188	B	2	81.12	78.96
188	B	3	68.94	78.96
189	A	0	83.82	83.82
189	A	2	84.14	83.82
189	A	3	74.92	83.82
190	B	0	75.22	75.22
190	B	1	72.86	75.22
190	B	2	58.78	75.22
190	B	3	61.31	75.22
191	B	0	67.11	67.11
191	B	1	73.07	67.11
191	B	3	49.55	67.11
192	B	0	78.36	78.36
192	B	2	67.77	78.36
192	B	3	67.42	78.36
193	A	0	77.15	77.15
193	A	1	82.68	77.15
193	A	2	70.09	77.15
194	B	0	79.91	79.91
194	B	1	77.35	79.91
194	B	2	80.19	79.91
194	B	3	74.54	79.91
195	B	0	77.83	77.83
195	B	1	60.26	77.83
195	B	3	51.93	77.83
196	A	0	60.94	60.94
196	A	1	59.77	60.94
196	A	2	55.48	60.94
197	B	0	85.92	85.92
197	B	1	82.98	85.92
197	B	2	68.18	85.92
197	B	3	66.22	85.92
198	A	0	82.68	82.68
198	A	2	77.41	82.68
198	A	3	73.04	82.68
199	A	0	67.07	67.07
199	A	1	72.85	67.07
199	A	3	64.55	67.07
200	A	0	81.33	81.33
200	A	1	67.4	81.33
200	A	3	67.55	81.33
