# Supplementary material for: Review no. 2: a beginner’s guide for calculating eGFR slope using linear mixed-effects model in R—step-by-step methods and code examples
Source: Clin Exp Nephrol. 2026 Feb 26;30(4):545–58. doi: 10.1007/s10157-026-02835-8 (PMC13009037; doi:10.1007/s10157-026-02835-8)
Supplement: Supplementary file 2 — Supplementary file2 (CSV 2 KB) [file 10157_2026_2835_MOESM2_ESM.csv]

subject_id	group	time	egfr	base_egfr
7	A	0	76.69	76.69
7	A	1	74.97	76.69
7	A	2	77.4	76.69
7	A	3	80.02	76.69
14	A	0	65.09	65.09
14	A	1	65.82	65.09
14	A	2	68.78	65.09
14	A	3	70.81	65.09
26	B	0	76.47	76.47
26	B	2	61.61	76.47
43	B	0	79.91	79.91
43	B	1	61.42	79.91
43	B	3	62.15	79.91
50	B	0	84.74	84.74
50	B	1	69.1	84.74
50	B	2	72.37	84.74
72	A	0	73.95	73.95
72	A	1	74.54	73.95
72	A	2	78.29	73.95
72	A	3	61.54	73.95
76	B	0	73.76	73.76
76	B	1	68.92	73.76
76	B	2	72.99	73.76
76	B	3	79.78	73.76
78	A	0	62.95	62.95
78	A	2	61.64	62.95
78	A	3	60	62.95
81	A	0	82.87	82.87
81	A	1	94.84	82.87
81	A	2	85.81	82.87
81	A	3	95.52	82.87
90	A	0	76.45	76.45
90	A	1	73.07	76.45
90	A	3	74.41	76.45
91	A	0	75.67	75.67
91	A	1	78.11	75.67
91	A	2	69.94	75.67
91	A	3	65.22	75.67
92	A	0	88.16	88.16
99	B	0	78.25	78.25
99	B	2	66.29	78.25
99	B	3	69.36	78.25
103	A	0	73.39	73.39
103	A	1	71.8	73.39
103	A	2	73.99	73.39
103	A	3	66.57	73.39
117	B	0	80.84	80.84
117	B	1	71.14	80.84
117	B	2	53.67	80.84
118	A	0	77.05	77.05
118	A	1	72.7	77.05
118	A	2	73.65	77.05
137	B	0	101.15	101.15
137	B	1	95.69	101.15
137	B	2	87.98	101.15
137	B	3	79.08	101.15
153	A	0	79.22	79.22
153	A	2	65.97	79.22
153	A	3	60.78	79.22
159	B	0	81.03	81.03
159	B	1	71.53	81.03
159	B	2	71.16	81.03
164	B	0	85.66	85.66
164	B	1	80.38	85.66
164	B	3	82.85	85.66
170	B	0	76.57	76.57
170	B	1	71.14	76.57
170	B	2	59.8	76.57
170	B	3	58.67	76.57
179	B	0	70.1	70.1
179	B	1	69.77	70.1
179	B	2	67.73	70.1
179	B	3	65.8	70.1
184	A	0	57.85	57.85
184	A	1	64.7	57.85
184	A	2	72.14	57.85
185	B	0	81.68	81.68
185	B	1	76.8	81.68
185	B	2	78.63	81.68
185	B	3	65.99	81.68
188	B	0	78.96	78.96
188	B	2	81.12	78.96
188	B	3	68.94	78.96
193	A	0	77.15	77.15
193	A	1	82.68	77.15
193	A	2	70.09	77.15
194	B	0	79.91	79.91
194	B	1	77.35	79.91
194	B	2	80.19	79.91
194	B	3	74.54	79.91
195	B	0	77.83	77.83
195	B	1	60.26	77.83
195	B	3	51.93	77.83
196	A	0	60.94	60.94
196	A	1	59.77	60.94
196	A	2	55.48	60.94
198	A	0	82.68	82.68
198	A	2	77.41	82.68
198	A	3	73.04	82.68
